# Supplementary material for: Adipocyte-Targeted Nanocomplex with Synergistic Photothermal and Pharmacological Effects for Combating Obesity and Related Metabolic Syndromes
Source: Nanomaterials (Basel). 2024 Aug 19;14(16):1363. doi: 10.3390/nano14161363 (PMC11357138; doi:10.3390/nano14161363)
Supplement: Supplementary file 1 [file nanomaterials-14-01363-s001.zip]

Archive with 1 entries (1 files):
- nanomaterials-3121916-supplementary.pdf
